# Supplementary material for: Polymorphic Cytochrome P450 Enzymes (CYPs) and Their Role in Personalized Therapy
Source: PLoS One. 2013 Dec 10;8(12):e82562. doi: 10.1371/journal.pone.0082562 (PMC3858335; doi:10.1371/journal.pone.0082562)
Supplement: Table S2 — Extended table of differentially expressed CYPs and their SNP frequencies. The extended table lists possibly CYP-activity damaging SNPs. CYP SNPs with frequencies (%) greater than one percent were included. The data was extracted from the 1,000 Genomes Project site (http://www.1000genomes.org/). (XLSX) [file pone.0082562.s002.xlsx]

## Sheet: CYP_SNP
CYP	ID	Gene	AminoAcid	MAF (Abw)	Caucasian frequency	PolyPhenpossibleeffect
CYP1A1	rs4646422	134G>A;	G45D	3.5	0.0	damaging
	rs1799814	1298C>A	T433N	1.5	6.9	benign
	rs4646422			3.5		damaging
	rs17861094	233T>C	I78Thr	1.9	0.0	damaging
CYP1A2	rs17861157	894C>A	S293R	1.9	0.0	benign
CYP3A5	rs6957030	419T>G	L140R	1.1	0.0	unknown
CYP3A7	rs2257401	1226G>C	R409T	27.0	6.7-13.1	benign
CYP3A43	rs45450092	435G>T	M145I	1.0	0.0	damaging
	rs113425961	1453C>A	Q485K	4.3	-	benign
	rs45621431	825G>A	M275I	1.6	-	damaging
	rs680055	1018C>G	P340A	12.0	5.0-7.5	damaging
	rs74984764	286T>C	W96R	1.4	-	benign
CYP4A11	rs1126743	1374C>G	I458M	41.3	36.2	damaging
	rs1126742	1301T>C	F434S	17.9	8.7	benign
CYP4A22	rs12564525	376C>T	R126W	31.2	19.2-25.8	unknown
	rs2405599	1283T>C	L482P	31.3	-	benign
	rs2056899	454A>T	N152Y	32.1	56.7	benign
	rs10789501	691T>C	C231R	45.6	32.5-37.2	benign
	rs113777592	553G>T	V185F	28.1	20.5	damaging
	rs2056900	388G>A	G130S	29.3	18.3-21.3	damaging
	rs4926600	1525C>T	L509F	12.8	8.1	damaging
	rs76011927	31C>T	R11C	1.6	0.1	benign
	rs61507155	311A>T	Y104F	1.6	-	damaging
	rs61736431	1154C>T	P385L	1.1	3.5	damaging
CYP4B1	rs12094024	986A>C	Y329S	1.7	0.0	damaging
	rs4646491	1018C>T	R340C	17.4	14.2-22.7	benign
	rs45622937	1445G>A	R482Q	2.2	0.0-0.1	benign
	rs2297810	993G>A	M331I	28.7	14.2-22.7	benign
	rs2297809	1123C>T	R375C	19.2	14.2-22.5	damaging
	rs4646487	517C>T	R173W	15.4	9.7-15.0	damaging
CYP4F2	rs2074900	515C>T	Thr172I	25.5	26.6-35.7	damaging
	rs3093105	34T>G	W12G	15.7	17.2	benign
	rs3093106	165A>G	Q23R	17.3	17.9	unknown
	rs2108622	1297G>A	V433M	21.5	23.2-30.3	damaging
	rs3093153	554G>T	G185V	3.9	4.3-9.8	damaging
	rs3093200	1555C>A	L519M	6.0	5.5-8.9	damaging
CYP5A1	rs13306050	1372C>T	R458C	2.1	0.0-0.4	damaging
	rs4528	1249C>G	Q417E	1.1	0.0	benign
	rs5769	772A>G	K258E	1.3	0.0	benign
	rs4526	1288G>A	A430T	2.0	0.0-2.7	benign
	rs4529	1069C>G	L357V	3.0	0.0-0.8	benign
	rs13306052	679G>A	V227M	1.4	0.0-1.4	damaging
	rs6952940	544C>T	P182S	1.5	1.9-4.1	damaging
CYP8A1	rs5626	706C>T	R236C	1.0	0.0	damaging
CYP19A1	rs700519	790C>T	R264C	9.8	0.0-3.5	benign
	rs28757184	602C>T	T201M	2.6	3.3-10.5	benign
	rs2236722	115T>C	W39R	1.0	0.0	benign
CYP21A2	rs6467	299C>A	T100N	33.5	0.2	benign
	rs75730897	308G>A	R103K	25.4	28.9	benign
	rs6472	806G>C	S269T	13.8	11.5	benign
CYP26A1	rs61735552	517C>A	R173S	1.1	-	benign
CYP2A6	rs5031016	1412T>C	I471T	2.8	0.0	damaging
	rs28399435	86G>A	S29N	1.6	2.3-3.7	benign
CYP2A13	rs8192784	74G>A	R25Q	5.5	0.0-2.5	benign
	rs202058359	238G>A	V80M	4.8	0.4	damaging
	rs112337232	474C>G	D158E	2.6	0.7	benign
	rs8192789	769C>T	R257C	6.7	0.0-2.4	benign
CYP2B6	rs3211371	1459C>T	R487C	5.0	9.1-12.3	benign
	rs28399499	983T>C	I328T	2.1	0.0	damaging
	rs8192709	64C>T	R22C	5.3	3.6-9.5	damaging
	rs3211371	859C>T	R287C	5.0	9.2-12.3	benign
	rs28399499	383T>C	I128T	2.1	0.0	damaging
CYP2C8	rs10509681	1196A>G	K399R	6.5	6.8-13.7	benign
	rs11572103	805A>T	I269F	3.9	0.0	damaging
	rs1058930	792C>G	I264M	2.6	3.2-6.6	damaging
	rs11572080	416G>A	R139K	6.5	6.8-10.8	benign
	rs11572103	805A>T	I269F	3.9	0.0-0.6	damaging
	rs11572076	199G>A	V67M	3.8	0.0	unknown
CYP2C9	rs2256871	752A>G	H251R	2.6	0.0-0.8	damaging
	rs7900194	449G>A	R150H	1.2	0.0-0.8	benign
CYP2D6	rs1135840	1304C>G	T435S	40.2	38.0	benign
	rs28371704	281A>G	H94R	6.8	2.8	benign
	rs2982055	955G>A	V319I	26.2	-	benign
	rs1058172	941G>A	R314H	7.0	13.0	damaging
	rs59421388	859G>A	V287M	2.9	0.0-3.2	damaging
	rs16947	733T>C	C245R	34.3	59.7-67.4	benign
	rs1065852	100C>T	P34S	25.5	23.1	damaging
	rs61736512	406G>A	V136I	3.0	-	benign
CYP2F1	rs58285195	112T>C	S38P	5.4	1.7 - 6.7	benign
	rs80319612	652G>A	D218N	3.79	-	benign
	rs144315434	1172T>C	L391P	5.4	-	damaging
	rs146029724	1330A>C	M444L	6.6	-	damaging
	rs7246981	1469C>T	P490L	5.8	0.0	benign
	rs2287941	523G>C	V175L	1.1	0.0	damaging
	rs2287942	524T>G	V175G	1.1	-	damaging
	rs79238130	1435A>C	N479H	1.0	-	benign
	rs80029441	1466G>A	R489H	5.2	-	benign
CYP2W1	rs3808348	1463C>T	P488L	21.9	-	benign
	rs78873069	1294G>A	V432I	1.4	-	benign
	rs139268609	1384G>C	V462L	1.6	-	benign
	rs61746347	557G>A	R186H	2.3	-	damaging
	rs3735684	541G>A	A181T	6.3	8.3	benign
CYP4F11	rs1060463	1271G>A	R424Q	49.4	38.5 - 45.5	damaging
	rs148197835	538C>T	R180C	4.2	-	damaging
	rs8104361	539G>A	R180H	2.14	25.8	benign
CYP2C18	rs2281891	1154C>T	T385M	19.6	8.1 - 16.7	damaging
CYP4F22	rs16980531	532A>T	S178C	3.9	0.0	benign
	rs7256787	1513A>C	K506Q	1.0	0.0	benign
CYP7A1	rs8192875	1039G>A	D347N	1.4	0.0	damaging
CYP4F12	rs114254919	364A>G	N122D	1.7	-	benign
	rs146740964	371T>C	F124S	1.7	-	benign
	rs150943202	815G>A	R272Q	1.1	-	benign
	rs61731193	356C>T	P119L	1.8	-	damaging
	rs145798366	402A>T	E134D	1.8	-	benign
	rs138713818	406A>C	I136L	1.8	-	benign
	rs16995376	38C>T	P13L	21.8	25.0 - 27.1	benign
	rs16995378	47C>T	T16M	6.8	84.2 - 100	damaging
	rs2285888	562T>C	C188R	42.9	-	benign
	rs57578760	808G>C	V270L	1.1	3.4 - 8.3	damaging
	rs593818	1564A>G	S522G	39.6	42.4 - 51.6	benign
	rs609290	268A>G	I90V	6.1	0 - 11.7	benign
	rs609636	226A>G	N76D	6.1	0 - 11.7	benign
	rs61729079	983G>C	G382A	1.8	-	benign
	rs7254013	27C>A	N9K	7.5	10.2	unknown
CYP7B1	rs59035258	971G>A	R324H	1.9	1.6 - 3.8	benign
	rs72554624	56T>C	L19P	3.6	-	benign
CYP4F8	rs11673150	47C>A	P16H	9.2	6.2 - 14.4	unknown
	rs73001907	133G>T	G45C	15.8	-	benign
CYP11B1	rs11775687	562C>T	P188S	2.6	-	damaging
	rs4534	128G>A	R43Q	13.6	0.0 - 3.2	benign
	rs9657020	593C>T	T198M	2.1	-	damaging
CYP11B2	rs4539	518A>G	K173R	36.3	-	benign
	rs4544	1016T>C	I339T	12.0	0.0	benign
	rs4545	1303G>A	G435S	15.3	0.0 - 2.5	benign
	rs6438	85G>A	A29T	1.2	0.0 - 0.4	benign
CYP4V2	rs1055138	64C>G	L22V	43.9	45.5	benign
	rs13146272	775C>A	Q259K	45.5	56.8 - 62.5	benign
	rs34331648	572G>A	S191N	2.7	0.0	benign
	rs34745240	757G>A	E253K	3.0	4.5	benign
CYP4F3	rs1805040	806C>A	A269D	13.1	21.7	benign
CYP8B1	rs35637877	1069C>T	L357F	1.2	-	benign
	rs35764459	713A>G	K238R	1.8	0.0 - 0.8	benign
	rs9865715	262T>C	S88P	1.1	100.0	benign
CYP2A7	rs10425169	190T>C	C64R	39.8	-	benign
	rs10425176	181T>A	F61I	40	31.7	benign
	rs112946838	562A>C	K188Q	7.0	-	benign
	rs117244518	728G>C	S243T	1.6	-	benign
	rs117539170	641A>G	Q214R	13.0	-	benign
	rs12462918	1159A>T	N387Y	10.4	-	benign
	rs150890087	1022T>A	F341Y	3.8	-	benign
	rs184466431	1301G>T	R434L	1.2	-	damaging
	rs2261144	950T>C	M317T	30.5	51.0	benign
	rs3815710	383T>G	L128R	39.6	-	benign
	rs3869579	778C>T	R260C	49.1	60.3	damaging
	rs4079366	668A>G	H223R	22.7	-	benign
	rs4142867	354T>G	D118E	49.0	-	benign
	rs56081734	304T>G	S102A	49.2	54.9 - 65.8	benign
	rs58798281	197C>T	A66V	42.1	56.7 - 70.2	benign
	rs73032311	457A>G	M153V	13.7	-	benign
	rs75152309	1106A>T	K369M	6.8	-	damaging
	rs78754793	244G>C	A82P	1.0	-	damaging
CYP1B1	rs10012	142C>G	R48G	33.6	22.6	benign
	rs1056827	355G>T	A119S	32.3	22.6	benign
	rs1056836	1294G>C	V432L	38.6	20.0 - 58.4	benign
	rs1056837	1347T>A	D449E	37.8	54.2 - 55.3	benign
	rs1800440	1358A>G	N453S	9.9	17.5 - 19.0	benign
	rs4986888	1328C>G	A443G	1.4	0.0 - 0.8	benign
CYP2S1	rs34971233	1397C>T	P466L	2.0	0.0 - 3.3	damaging
CYP2E1	rs6413419	535G>A	V179I	6.7	0.8 - 2.2	damaging
	rs28969387	1370A>T	H457L	1.1	0.0	damaging
CYP2C19	rs3758581	991G>A	V331I	4.3	5.1	benign
	rs17878459	276G>C	E92D	1.7	1.6 - 5.0	benign
